# Supplementary material for: Mesenchymal Stem Cells Carrying Viral Fusogenic Protein p14 to Treat Solid Tumors by Inducing Cell–Cell Fusion and Immune Activation
Source: Research (Wash D C). 2025 Jan 27;8:0594. doi: 10.34133/research.0594 (PMC11770199; doi:10.34133/research.0594)
Supplement: Supplementary 1 — Figs. S1 to S10 Table S1 Movies S1 and S2 [file research.0594.f1.zip]

Archive with 3 entries (3 files):
- Res supplementary_revised.docx
- Suppl. video A375.mp4
- Suppl. video HCT8.mp4
